# Supplementary material for: Europium Complex-Loaded Albumin Nanoparticles as Probes for Time-Resolved Luminescent Immunoassay
Source: Biosensors (Basel). 2025 Nov 17;15(11):761. doi: 10.3390/bios15110761 (PMC12649969; doi:10.3390/bios15110761)
Supplement: Supplementary file 1 [file biosensors-15-00761-s001.zip]

Archive with 1 entries (1 files):
- biosensors-3903271-supplementary.pdf
